# Supplementary material for: Comprehensive functional splicing analysis of non‐canonical CNGB3 variants using in vitro minigene splice assays
Source: J Pathol. 2025 Apr 30;266(3):322–36. doi: 10.1002/path.6431 (PMC12146803; doi:10.1002/path.6431)
Supplement: Supplementary file 2 — Table S1. Primer used for cloning of the CNGB3 minigenes Table S2. Variant location on transcript, protein and genomic level, source of the variant, variant frequency in the normal population as well as ACMG/AMP classification and criteria before and after application of the functional minigene data are provided Table S3. Unpublished variants (bold) presented in this study alongside the genotype observed in the respective ACHM patient Table S4. Splice products observed for wildtype minigenes [file PATH-266-322-s001.xlsx]

## Sheet: Cover page
	Comprehensive functional splicing analysis of noncanonical CNGB3 variants using in vitro minigene splice assays
	K Rawnsley et al. J Pathol https://doi.org/10.1002/path.6431
	Tables S1–S4
	Table S1. Primer used for the cloning of the CNGB3 minigenes
	Table S2. Variant location on transcript, protein and genomic level, source of the variant, variant frequency in the normal population as well as ACMG/AMP classification and criteria before and after application of the functional minigene data are provided
	Table S3. Unpublished variants (bold) presented in this study along the genotype observed in the respective ACHM patient
	Table S4. Splice products observed for wild-type minigenes

## Sheet: Table S1
	Table S1. Primer used for the cloning of the CNGB3 minigenes. CNGB3 sequence is depicted in lower case letters, the restriction enzyme recognition sites (NotI, BamHI or EcoRV) used for cloning in marked in bold upper case letter and stuffer sequence in upper case letters.
	Minigene	forward primer (5'→3')	reverse primer (5'→3')	Insert size [bp]
	MG Ex2	TATATATATAGCGGCCGCagacattgattcgtcacctaca	TATATATATAGGATCCaccgtcgtgtacatctagtga	1269
	MG Ex5-6	TATATATATAGCGGCCGCtgccaaggtaaacactatcctga	TATATATATAtgggttaggatcctggctca	2336
	MG Ex7-8	TATATATATAGCGGCCGCgcttcagaggttttattcatctctcc	TATATATATAGGATCCtccctcttgagaaacatttgagt	7418
	MG Ex9-10	TATATATATAGCGGCCGCatgtcaagaacggccaatgc	TATATATATAGGATCCagtcagggtgtttagggtgt	1905
	MG Ex11-12	TATATATATAGCGGCCGCggaagcccaagctagtcaca	TATATATATAGGATCCgagtgagggttggcattgtt	5065
	MG Ex13	TATATATAGCGGCCGCaattattcagtatgtcatccaggg	TATATATAGGATCCGATGTTGCTGATTTGGTGGA	5273
	MG Ex15	TATATATATAGCGGCCGCatcattgccctggtcccaag	TATATATATAGGATCCccaggcagtgttctaagtgc	1252
	MG Ex16-17	TATATATATAGCGGCCGCtgacagccacaagtccttga	TATATATATAGATATCggtatactctgtttataaatacatgcatatt	1055

## Sheet: Table S2
	Table S2. Variant location on transcript, protein and genomic level, source of the variant, variant frequency in the normal population as well as ACMG/AMP classification and criteria before and after application of the functional minigene data are provided.
	Variant transcript‡	Variant protein	gDNA Location	HGVS_Genomic_GRCh37	HGVS_Genomic_GRCh38	Source	gnomad v4.0.0		Pre-minigene assay		Outcome splicing assay	Post-minigene assay
							Grpmax Filtering allele frequency (95% confidence)	Population max allele frequency¥	ACMG/AMP classification	ACMG/AMP criteria$		ACMG/AMP classification	ACMG/AMP criteria$◊
	c.210A>G	p.(Gln70=)	Exon 2 dsr	8-87751884-T-C	8-86739656-T-C	This study	no entry	no entry	VUS	PM2_mod; PP3_mod	abnormal	Likely pathogenic	PM2_mod; PM3_supp; PVS1_strong
	c.643G>C	p.(Asp215His)	Exon 5 dsr	8-87680247-C-G	8-86668019-C-G	Mayer et al., 2017	no entry	no entry	VUS	PM2_mod; PP3_supp; PM3_mod	abnormal	Likely pathogenic	PM2_mod; PP3_supp; PM3_mod; PVS1_mod
	c.903+1711G>T	p.(?)	Intron 7 div	8-87664529-C-A	8-86652301-C-A	This study	0.000008	0.000048	VUS	PM2_mod; PM3_mod; PP3_supp	abnormal	Likely pathogenic	PM2_mod; PM3_mod; PP3_supp; PVS1_strong
	c.904-6C>G	p.(?)	Intron 7 asr	8-87660121-G-C	8-86647893-G-C	This study	no entry	no entry	VUS	PM2_mod; PP3_supp	abnormal	Likely pathogenic	PM2_mod; PP3_supp; PVS1_strong
	c.989A>G	p.(Lys330Arg)	Exon 8 dsr	8-87660030-T-C	8-86647802-T-C	ClinVar	no entry	no entry	VUS	PM2_mod; PP3_mod	abnormal	Likely pathogenic	PM2_mod; PP3_mod; PVS1_strong
	c.991-3T>G	p.(?)	Intron 8 asr	8-87656917-A-C	8-86644689-A-C	Kellner et al., 2004	0.000003	0.000019	Pathogenic	PM2_mod; PP3_mod; PM3_very strong	abnormal	Pathogenic	PM2_mod; PP3_mod; PM3_very strong; PVS1
	c.991-3del	p.(?)	Intron 8 asr	8-87656916-TA-T	8-86644688-TA-T	LOVD	no entry	no entry	VUS	PM2_mod; PP3_supp	abnormal	Pathogenic	PM2_mod; PP3_supp; PVS1
	c.1055G>A	p.(Arg352Lys)	Exon 9 dsr	8-87656850-C-T	8-86644622-C-T	Brunetti-Pierri et al., 2021	no entry	no entry	VUS	PM2_mod; PP3_supp	abnormal	Pathogenic	PM2_mod; PP3_supp; PVS1
	c.1056-3C>G	p.(?)	Intron 9 asr	8-87656104-G-C	8-86643876-G-C	Greenberg et al., 2014	no entry	no entry	VUS	PM2_mod; PP3_mod	abnormal	Likely pathogenic	PM2_mod; PP3_mod; PVS1_strong
	c.1178+5G>T	p.(?)	Intron 10 dsr	8-87655974-C-A	8-86643746-C-A	Weisschuh et al., 2020	no entry	no entry	Likely pathogenic	PM2_mod; PP3_mod; PM3_mod	abnormal	Pathogenic	PM2_mod; PP3_mod; PM3_mod; PVS1_strong
	c.1178+6T>C	p.(?)	Intron 10 dsr	8-87655973-A-G	8-86643745-A-G	ClinVar	0.000278	0.000432	VUS	PM2_mod; PP3_supp	intermediate	VUS	PM2_mod; PP3_supp§
	c.1178+9T>C	p.(?)	Intron 10 dsr	8-87655970-A-G	8-86643742-A-G	ClinVar	0.002575	0.002863	Likely benign	BP4_supp; BP7_supp	normal	Likely benign	BP4_supp; BP7_strong
	c.1179-11T>G	p.(?)	Intron 10 asr	8-87645132-A-C	8-86632904-A-C	Weisschuh et al., 2024	no entry	no entry	VUS	PM2_mod; PP3_supp; PM3_supp	abnormal	Pathogenic	PM2_mod; PP3_supp; PM3_supp; PVS1
	c.1320+3A>C	p.(?)	Intron 11 dsr	8-87644977-T-G	8-86632749-T-G	This study	no entry	no entry	Likely pathogenic	PM2_mod; PP3_mod; PM3	abnormal	Pathogenic	PM2_mod; PP3_mod; PM3; PVS1
	c.1320+4A>G	p.(?)	Intron 11 dsr	8-87644976-T-C	8-86632748-T-C	Langlo et al., 2016	0.000000	0.000040	VUS	PM2_mod; PP3_supp; PM3_supp	abnormal	Pathogenic	PM2_mod; PP3_supp; PM3_supp; PVS1
	c.1578+12T>C	p.(?)	Intron 13 dsr	8-87638199-A-G	8-86625971-A-G	This study	0.000008	0.000051	Likely benign	PM2_mod;BP7_supp; BP4_supp	normal	Likely benign	PM2_mod; BP7_strong; BP4_supp
	c.1578+2509G>C	p.(?)	Intron 13 div	8-87635702-C-G	8-86623474-C-G	This study	no entry	no entry	VUS	PM2_mod; PP3_supp	abnormal	Pathogenic	PM2_mod; PP3_supp; PVS1
	c.1778T>G	p.(Ile593Ser)	Exon 15 dsr	8-87616324-A-C	8-86604096-A-C	ClinVar	0.000004	0.000013	Likely pathogenic	PP3_strong; PM2_mod	intermediate	Likely pathogenic	PP3_strong; PM2_mod§
	c.1781G>C	p.(Ser594Thr)	Exon 15 dsr	8-87616321-C-G	8-86604093-C-G	Weisschuh et al., 2020	no entry	no entry	Likely pathogenic	PM2_mod, PP3_mod, PM3_mod	abnormal	Pathogenic	PM2_mod, PP3_mod, PM3_mod; PVS1
	c.2103G>C	p.(Gln701His)	Exon 17 dsr	8-87590917-C-G	8-86578689-C-G	Mayer et al., 2017	0.000030	0.000067	VUS	PM2_mod; PP3_supp; PM3	abnormal	Likely pathogenic	PM2_mod; PP3_supp; PM3; PVS1_strong
	c.2103+4A>G	p.(?)	Intron 17 dsr	8-87590913-T-C	8-86578685-T-C	ClinVar	0.000022	0.000083	VUS	PM2_mod; PP3_supp	intermediate	VUS	PM2_mod; PP3_supp§
	‡ NM_019098.5 ¥ Highest observed allel frequency in subpopulation excluding European Finnish, Amish and Ashkenazi Jewish. $ Criteria and strength is given: mod: moderate; supp: supportive ◊ For integration of the functional data the criteria PVS1 or BP4 (+BP7) was used assigning according to current recommendation [19,20], and the terms abnormal, intermediate and normal was used to document the o…

## Sheet: Table S3
	Table S3. Unpublished variants (bold) presented in this study along the genotype observed in the respective ACHM patient.
	Family	First CNGB3 variant	Second CNGB3 variant	Additional variant	Segregation analysis	Diagnosis
	CHRO 1238*	c.210A>G;p.(Gln70=)	c.1208G>A;p.(Arg403Gln)	CNGA3 c.682G>A;p.(Glu228Lys)	no	ACHM
	CHRO 216	c.903+1711G>T;p.(?)	c.1148delC;p.(Thr383Ilefs*13)		no	ACHM
	CHRO 1352	c.904-6C>G;p.(?)	c.1578+2509G>C;p.(?)	CNGB3 c.1253T>A;p.(Phe418Tyr)	no	ACHM
	CHRO 1197	c.1320+3A>C;p.(?)	c.1148delC/p.(Thr383Ilefs*13)		yes	ACHM
	CHRO 959	c.1578+12T>C;p.(?)	c.1405T>G/p.(Tyr469Asp)		yes	iACHM
	*Patient is also heterozygous for the variant c.682G>A;p.Glu228Lys in CNGA3 displaying digenic, triallelic inheritance as previously described for other cases [47].
	Novel variants were submitted to LOVD.

## Sheet: Table S4
	Table S4. Splice products observed for wild-type minigenes. For four minigene constructs, alternative splicing of transcripts using the canonical splice site was observed. In addition, for the Ex7-8 minigene a pseudoexon located in intron 7 was observed.
	Wild-type Minigene	Splice product observed
	Ex2	Exon 2 included
	Ex5-6	Exons 5 and 6 included
	Ex7-8	Major transcript: Exon 7 and exon 8 included
		Minor transcript: Exon 7 included; Skipping of exon 8
		Minor transcript: Exons 7 and 8 included; inclusion of pseudoexon (32bp)
		Minor transcript: Skipping of exon 7 and 8*
	Ex9-10	Exons 9 and 10 included
	Ex11-12	Major transcript: Exon 11 and exon 12 included
		Minor transcript: Exon 12 included; Skipping of exon 11
		Minor transcript: Skipping of exons 11 and 12
	Ex13	Major transcript: Exon 13 included
		Minor transcript: Skipping of exon 13
	Ex 15	Exon 15 included
	Ex16-17	Major transcript: Exon 16 and exon 17 included
		Minor transcript: Skipping of exons 16 and 17*
	*Observed in capillary fragment analysis only # Detected in sub-cloning only
